# Supplementary material for: Oxidative Stress and DNA Damage Markers in Colorectal Cancer
Source: Int J Mol Sci. 2022 Oct 1;23(19):11664. doi: 10.3390/ijms231911664 (PMC9569897; doi:10.3390/ijms231911664)
Supplement: Supplementary file 1 [file ijms-23-11664-s001.zip]

Archive with 1 entries (1 files):
- ijms-1935541-supplementary.pdf
